# Supplementary material for: Combined effect of heat and corona charge on molecular delivery to a T cell line in vitro
Source: PLoS One. 2023 Oct 18;18(10):e0293035. doi: 10.1371/journal.pone.0293035 (PMC10584139; doi:10.1371/journal.pone.0293035)
Supplement: S1 Raw data — (XLSX) [file pone.0293035.s001.xlsx]

## Sheet: Fig6
Figure 6
	Treatment Time	5 minutes
	Temperature	45C
		Trial 1	Trial 2	Trial 3	Average	Standard Dev
	Hour 0	78.1	81.7	80.5	80.1	1.49666
	Hour 1	92.7	91.3	90.7	91.5667	0.837987
	Hour 2	91.7	95.9	92.5	93.3667	1.82087
	Hour 3	90.2	92.9	90	91.0333	1.32246
	Hour 4	93.2	92.5	85.5	90.4	3.47659
	Hour 5	93.6	86.6	87.1	89.1	3.18852
	Hour 24	24.2	25	43.8	31	9.05686
	Hour 48	23.5	31.1	27	27.2	3.10591
	Treatment Time	5 minutes
	Temperature	43C
		Trial 1	Trial 2	Trial 3	Average	Standard Dev
	Hour 0	90.4	95.7	91.8	92.6333	2.24252
	Hour 1	81.9	91.8	89.8	87.8333	4.27421
	Hour 2	94.8	88.5	90	91.1	2.68701
	Hour 3	91.3	96.9	96.7	94.9667	2.59401
	Hour 4	93.3	93.4	92.4	93.0333	0.449691
	Hour 5	88.4	93.5	89.8	90.5667	2.15149
	Hour 24	67.2	64.1	74.1	68.4667	4.17958
	Hour 48	75	72.5	83.6	77.0333	4.75418
	Treatment Time	5 minutes
	Temperature	40C
		Trial 1	Trial 2	Trial 3	Average	Standard Dev
	Hour 0	95.5	95	96.7	95.7333	0.713364
	Hour 1	91.4	90.1	97.7	93.0667	3.31897
	Hour 2	97.4	97.2	100	98.2	1.27541
	Hour 3	93	97.5	93.5	94.6667	2.01384
	Hour 4	95.5	89.7	95.9	93.7	2.83314
	Hour 5	97.8	96.9	96.9	97.2	0.424264
	Hour 24	94.1	98.4	91.5	94.6667	2.84527
	Hour 48	96.3	94.4	94.6	95.1	0.852447
	Treatment Time	5 minutes
	Temperature	37C
		Trial 1	Trial 2	Trial 3	Average	Standard Dev
	Hour 0	95.3	93.2	96.4	94.9667	1.32749
	Hour 1	93.8	94.7	96.2	94.9	0.989949
	Hour 2	92.8	90.9	96	93.2333	2.10449
	Hour 3	93.4	94.5	96.8	94.9	1.41657
	Hour 4	96.8	88	92.9	92.5667	3.60031
	Hour 5	95.4	92.3	94.1	93.9333	1.27105
	Hour 24	92.3	92.3	96.8	93.8	2.12132
	Hour 48	94.5	96.3	97.4	96.0667	1.19536

## Sheet: Fig7
Figure 7
	Treatment Time	5 minutes
	Temperature	RT
		Trial 1	Trial 2	Trial 3	Average	Standard Dev
	Hour 0	91.9	94.3	94.3	93.5	1.13137
	Hour 1	94.3	94.1	90.9	93.1	1.55778
	Hour 2	93.2	95.1	96.5	94.9333	1.35236
	Hour 3	98.3	94.7	94.7	95.9	1.69706
	Hour 4	93.9	98.4	96.4	96.2333	1.84089
	Hour 5	96.1	93.1	95.9	95.0333	1.36951
	Hour 24	95.3	93.4	94.1	94.2667	0.784573
	Hour 48	97.6	95.9	93	95.5	1.89912
	Treatment Time	3 minutes
	Temperature	RT
		Trial 1	Trial 2	Trial 3	Average	Standard Dev
	Hour 0	94.4	96.3	94.9	95.2	0.804156
	Hour 1	96.4	96	93.5	95.3	1.28323
	Hour 2	92.5	91.2	94.5	92.7333	1.35728
	Hour 3	95.7	92.3	94.33	94.11	1.39673
	Hour 4	94.8	92.7	93.4	93.6333	0.873053
	Hour 5	97.2	97	94.3	96.1667	1.32246
	Hour 24	78.2	82.1	80.5	80.2667	1.60069
	Hour 48	76.6	86	83.9	82.1667	4.02851
	Treatment Time	2 minutes
	Temperature	RT
		Trial 1	Trial 2	Trial 3	Average	Standard Dev
	Hour 0	92	96.5	93.9	94.1333	1.84451
	Hour 1	85.3	92.9	93	90.4	3.60648
	Hour 2	91.4	88.6	96.3	92.1	3.18224
	Hour 3	95.5	93	98.3	95.6	2.16487
	Hour 4	94.1	96.6	90	93.5667	2.7207
	Hour 5	96.4	93.8	92.6	94.2667	1.58605
	Hour 24	81.3	76.7	80.3	79.4333	1.9754
	Hour 48	71.9	76.7	85.6	78.0667	5.67587
	Treatment Time	1 minutes
	Temperature	RT
		Trial 1	Trial 2	Trial 3	Average	Standard Dev
	Hour 0	92.9	96.2	92.1	93.7333	1.77451
	Hour 1	97.7	92.7	88.9	93.1	3.6037
	Hour 2	92.3	93.3	93.9	93.1667	0.659966
	Hour 3	95.3	86.7	91.1	91.0333	3.51125
	Hour 4	95.7	93.6	88.7	92.6667	2.93295
	Hour 5	92.7	95.8	94.3	94.2667	1.26579
	Hour 24	48.7	38.2	29.5	38.8	7.84984
	Hour 48	20.3	25	38.5	27.9333	7.7142

## Sheet: Fig8
Figure 8
	1 Minute of Corona Treatment (RT)
		Trial 1	Trial 2	Trail 3	Average	Standard Deviation
	Control	564.667	590.67	597.33	584.222	14.0926
	Treated	476.667	603.33	590.67	556.889	56.9606
	2 Minutes of Corona Treatment (RT)
		Trial 1	Trial 2	Trail 3	Average	Standard Deviation
	Control	645.33	762.67	796.33	734.777	64.7239
	Treated	697	851.67	918.33	822.333	92.7082
	3 Minutes of Corona Treatment (RT)
		Trial 1	Trial 2	Trail 3	Average	Standard Deviation
	Control	738.67	794.67	718.67	750.67	32.1662
	Treated	836	845	830.67	837.223	5.9138

## Sheet: Fig10
Figure 10: Heated for 3 minutes. No Corona Charge
	37°C
		Trial 1	Trial 2	Trail 3	Average	Standard Deviation
	Control	601	795.333	670.667	689	80.3884
	Treated	793	716.333	739.667	749.667	32.0878
	40°C
		Trial 1	Trial 2	Trail 3	Average	Standard Deviation
	Control	655.333	810.667	792	752.667	69.2457
	Treated	808	844.667	846	832.889	17.6075
	43°C
		Trial 1	Trial 2	Trail 3	Average	Standard Deviation
	Control	770	824.333	781	791.778	23.4542
	Treated	749.333	803.667	848	800.333	40.3494

## Sheet: Fig11
Figure 11: 3 minutes of Corona charge treatment. Controls heated to temperature
	Room Temperature
		Control	Treated
	Trial 1	738.67	836
	Trial 2	794.67	845
	Trial 3	718.67	830.67
	Average	750.67	837.223
	Standard Deviation	32.1662	5.9138
	37°C
		Control	Treated
	Trial 1	725.333	813.333
	Trial 2	747	802
	Trial 3	698.333	770.333
	Trial 4	626	852.667
	Trial 5	806.333	837
	Trial 6	678.667	783
	Trial 7	738	846.667
	Trial 8	714.667	860
	Trial 9	725	1030
	Average	717.704	843.889
	Standard Deviation	46.6128	72.1382
	40°C
		Control	Treated
	Trial 1	728	999
	Trial 2	704	974.667
	Trial 3	776	897.667
	Trial 4	759	821.333
	Trial 5	764.333	980.667
	Trial 6	814	874
	Trial 7	781	1006.33
	Trial 8	837.667	968.333
	Trial 9	878	989.667
	Trial 10	852	979
	Trial 11	556	1053
	Trial 12	673	1015.67
	Trial 13	677	763.667
	Trial 14	632.667	822.667
	Average	745.19	938.976
	Standard Deviation	86.7798	84.1332
	43°C
		Control	Treated
	Trial 1	1080.67	1124
	Trial 2	837.667	936.667
	Trial 3	880.333	1000.33
	Trial 4	1348	1480.33
	Trial 5	1010.33	1227.33
	Trial 6	1105.33	1119.33
	Trial 7	999.667	1244
	Trial 8	1060	1189.67
	Trial 9	808.333	893.333
	Trial 10	864.333	996
	Trial 11	790	1018.33
	Trial 12	767.667	1024.33
	Average	962.694	1104.47
	Standard Deviation	163.199	156.228

## Sheet: Fig12
Figure 12: 3 minutes of Corona charge treatment. Controls kept at room temp
	Room Temperature
		Control	Treated
	Trial 1	738.67	836
	Trial 2	794.67	845
	Trial 3	718.67	830.67
	Average	750.67	837.223
	Standard Deviation	32.1662	5.9138
	37°C
		Control	Treated
	Trial 1	731	881.667
	Trial 2	818	862.333
	Trial 3	1072.33	1140
	Trial 4	720.667	878.667
	Trial 5	855.667	952
	Trial 6	746.333	752.333
	Trial 7	650	708
	Trial 8	572	711.667
	Trial 9	504	688.333
	Trial 10	465.333	548
	Average	713.533	812.3
	Standard Deviation	170.546	157.622
	40°C
		Control	Treated
	Trial 1	1187	1436
	Trial 2	1331	1641.33
	Trial 3	1256.67	1615
	Trial 4	751.333	1255.33
	Trial 5	830.667	1144
	Trial 6	1000	1577.33
	Trial 7	629	945.333
	Trial 8	788.667	987
	Trial 9	664	900.333
	Average	937.593	1277.96
	Standard Deviation	249.681	282.173
	43°C
		Control	Treated
	Trial 1	664	792.333
	Trial 2	703.333	893.333
	Trial 3	537.667	674.333
	Trial 4	838.667	1161.33
	Trial 5	766.333	1113.67
	Trial 6	648.333	1064
	Trial 7	754.333	973.667
	Trial 8	683.333	954
	Trial 9	633.333	1042.67
	Average	692.148	963.259
	Standard Deviation	82.379	147.606
